# Supplementary material for: Decrease in HBsAg After TAF Switching from Entecavir During Long-Term Treatment of Chronic Hepatitis B Virus Infection
Source: Viruses. 2024 Dec 31;17(1):44. doi: 10.3390/v17010044 (PMC11769490; doi:10.3390/v17010044)
Supplement: Supplementary file 1 [file viruses-17-00044-s001.zip]

Archive with 1 entries (1 files):
- viruses-3371006-supplementary.pdf
